# Supplementary material for: Revaluating the Dimensionality of Academic Engagement: A Bifactor Analysis of the UWES in Higher Education
Source: Behav Sci (Basel). 2026 Jun 23;16(7):1045. doi: 10.3390/bs16071045 (PMC13404303; doi:10.3390/bs16071045)
Supplement: Supplementary file 1 [file behavsci-16-01045-s001.zip]

Archive with 1 entries (1 files):
- Dataset_UWES.xlsx
