# Supplementary material for: Revaluating the Dimensionality of Academic Engagement: A Bifactor Analysis of the UWES in Higher Education
Source: Behav Sci (Basel). 2026 Jun 23;16(7):1045. doi: 10.3390/bs16071045 (PMC13404303; doi:10.3390/bs16071045)
Supplement: Supplementary file 1 [file behavsci-16-01045-s001.zip › Dataset_UWES.xlsx]

## Sheet: Sheet1
Type of universities	Undergraduate program	Sex	Age	UWES_01	UWES_02	UWES_03	UWES_04	UWES_05	UWES_06	UWES_07	UWES_08	UWES_09	UWES_10	UWES_11	UWES_12	UWES_13	UWES_14	UWES_15	UWES_16	UWES_17
Secular private	Psychology	Male	21	2	4	2	2	4	3	4	3	2	4	3	2	3	3	3	4	3
Secular private	Psychology	Female	22	1	4	2	3	4	3	4	2	3	4	4	4	2	2	4	4	1
Secular private	Psychology	Female	19	2	3	0	1	3	0	3	1	1	3	2	3	4	3	4	1	3
Secular private	Psychology	Male	27	1	4	3	3	3	3	2	1	3	4	3	2	2	2	2	1	1
Secular private	Psychology	Female	21	2	4	2	2	4	1	2	0	2	4	4	2	4	4	2	1	2
Secular private	Psychology	Female	23	4	4	3	3	4	2	4	2	3	3	3	3	3	2	2	2	2
Secular private	Psychology	Male	21	2	4	2	2	4	0	4	2	1	4	2	1	2	1	3	1	0
Secular private	Law	Male	57	1	2	4	1	1	1	1	1	1	1	1	1	1	1	1	0	0
Secular private	Industrial Engineering	Male	23	1	2	2	1	2	1	1	1	2	3	2	3	3	2	2	2	2
Secular private	Industrial Engineering	Male	22	3	4	3	3	4	4	4	2	2	4	4	2	3	3	3	3	1
Secular private	Industrial Engineering	Male	23	2	4	4	3	4	3	3	2	2	4	4	2	4	2	3	1	2
Secular private	Industrial Engineering	Male	23	2	4	2	2	3	4	3	2	3	4	3	2	2	3	3	1	2
Secular private	Industrial Engineering	Male	21	2	2	3	2	3	3	3	2	2	4	2	2	2	3	2	2	2
Secular private	Industrial Engineering	Female	22	1	3	3	2	3	2	3	2	2	3	3	2	4	1	2	2	3
Secular private	Industrial Engineering	Female	22	1	3	1	2	2	1	2	2	2	4	2	1	3	1	1	1	3
Secular private	Industrial Engineering	Male	23	2	3	1	2	3	2	2	1	2	3	3	1	3	2	3	2	2
Secular private	Industrial Engineering	Male	22	1	2	2	4	2	2	1	1	1	1	2	2	0	2	3	1	4
Secular private	Industrial Engineering	Male	18	4	4	4	4	4	2	4	3	3	4	2	2	4	2	3	2	1
Secular private	Industrial Engineering	Female	21	2	2	2	2	2	2	2	3	2	3	2	2	3	2	2	1	1
Secular private	Industrial Engineering	Female	19	3	3	3	3	3	3	3	3	3	3	3	3	3	3	3	3	3
Secular private	Industrial Engineering	Male	20	2	2	2	2	2	2	2	2	2	2	2	2	2	2	2	2	2
Secular private	Industrial Engineering	Male	18	1	1	2	1	1	3	3	0	1	0	3	3	4	3	3	3	2
Secular private	Industrial Engineering	Female	19	2	2	2	3	4	2	3	1	2	4	3	1	4	2	2	2	2
Secular private	Industrial Engineering	Male	19	4	4	4	3	4	4	4	4	4	4	4	3	4	3	3	2	4
Secular private	Industrial Engineering	Female	19	1	2	4	2	2	3	2	2	1	2	2	1	2	3	2	1	2
Public	Business Administration	Male	18	2	4	2	3	4	1	3	3	2	4	4	4	2	1	1	0	0
Public	Business Administration	Male	19	2	3	1	1	3	0	3	3	2	3	1	0	2	2	3	1	1
Public	Business Administration	Female	19	4	4	4	4	4	4	4	4	4	4	2	3	4	3	4	4	4
Public	Business Administration	Female	20	2	4	3	3	4	2	3	3	2	4	3	3	3	2	2	4	2
Secular private	Industrial Engineering	Male	23	2	3	4	1	2	4	3	1	2	4	3	3	3	2	3	4	4
Secular private	Law	Male	25	1	1	1	1	1	1	1	1	1	1	1	1	1	1	1	1	0
Secular private	Law	Male	23	1	4	4	3	1	4	4	4	4	4	4	4	4	4	4	2	4
Secular private	Law	Male	22	3	4	4	4	4	4	4	4	4	4	4	4	4	4	4	4	4
Secular private	Law	Male	22	2	4	1	4	4	3	4	3	2	4	3	0	1	0	4	0	0
Secular private	Law	Female	21	2	4	3	2	3	3	3	2	3	3	3	4	3	3	3	2	3
Secular private	Law	Female	23	2	3	4	2	3	3	2	2	3	4	3	3	4	2	3	2	3
Secular private	Law	Female	21	1	1	4	2	2	2	1	2	1	2	4	3	2	2	4	3	4
Secular private	Law	Male	23	4	4	3	4	4	3	4	4	3	4	4	3	2	3	3	4	3
Secular private	Law	Female	23	4	4	4	4	4	4	4	3	3	4	3	4	3	4	4	2	3
Secular private	Law	Female	21	2	4	3	3	3	2	3	2	2	3	2	2	3	2	2	1	1
Secular private	Law	Male	21	2	2	2	2	2	2	2	2	2	2	2	2	2	2	2	2	2
Secular private	Law	Male	24	1	3	3	2	1	1	1	0	2	2	2	1	4	2	2	2	1
Secular private	Law	Female	20	0	2	2	1	2	1	1	0	2	1	4	3	2	2	2	4	4
Secular private	Law	Female	22	3	3	3	3	3	3	3	3	3	3	3	3	3	3	3	3	3
Secular private	Law	Female	22	1	2	1	1	1	1	1	1	1	3	1	1	3	1	1	1	1
Secular private	Law	Male	22	3	3	4	4	4	4	4	2	4	4	4	4	4	4	4	4	4
Secular private	Industrial Engineering	Male	22	1	3	3	1	1	0	3	1	1	4	2	3	4	1	4	0	0
Public	Business Administration	Female	21	1	1	1	1	1	1	1	1	1	3	1	1	2	1	1	1	0
Secular private	Law	Male	21	2	3	1	0	3	3	3	1	2	3	3	4	3	3	1	1	2
Public	Business Administration	Male	18	2	3	2	2	3	2	3	4	3	3	3	2	2	2	2	2	2
Public	Business Administration	Male	20	2	3	2	3	4	1	3	2	3	3	3	2	2	2	2	2	0
Secular private	Law	Female	23	1	2	2	2	2	1	2	1	1	2	2	2	2	1	2	0	1
Catholic private	Business Administration	Female	20	2	3	2	2	3	2	2	2	3	3	3	3	2	1	1	2	3
Catholic private	Business Administration	Male	18	2	3	4	3	4	1	3	2	3	4	2	2	4	2	1	2	1
Catholic private	Law	Female	20	1	3	3	2	2	2	2	2	2	3	2	2	2	2	2	2	2
Catholic private	Law	Female	19	2	3	3	1	3	3	2	2	1	4	2	2	3	3	3	2	3
Catholic private	Business Administration	Male	19	1	4	3	2	4	2	2	1	3	4	3	2	3	3	3	3	2
Public	Business Administration	Male	19	2	3	3	3	3	3	2	2	3	3	3	2	3	3	3	2	3
Secular private	Psychology	Female	23	4	4	4	4	4	4	4	2	4	4	4	4	4	4	4	4	4
Secular private	Psychology	Male	24	1	4	3	0	4	0	4	1	4	3	3	0	4	0	4	0	0
Secular private	Psychology	Female	26	2	4	3	3	3	1	3	2	3	3	2	2	3	3	2	1	2
Secular private	Psychology	Male	22	4	4	4	4	4	4	4	4	4	4	4	4	4	4	4	4	4
Catholic private	Law	Female	20	3	4	4	4	4	4	4	4	4	4	4	4	4	4	4	4	4
Secular private	Psychology	Female	21	2	4	1	1	2	4	4	0	4	3	4	0	4	2	3	0	0
Catholic private	Law	Female	23	2	4	3	2	3	3	3	2	3	4	4	3	2	3	3	3	4
Public	Business Administration	Male	21	2	2	2	1	1	2	2	1	3	3	1	3	3	3	3	1	3
Catholic private	Accounting/Auditing	Male	21	2	4	3	1	3	4	3	0	1	4	3	4	4	2	3	2	3
Catholic private	Psychology	Female	21	2	4	3	2	4	3	4	4	2	4	3	3	2	3	3	2	2
Catholic private	Psychology	Female	22	2	4	3	2	3	3	4	3	2	4	4	4	1	1	1	1	4
Catholic private	Law	Female	23	1	3	4	2	3	3	2	1	2	4	2	3	3	3	3	2	1
Catholic private	Psychology	Female	28	1	3	3	3	4	1	2	3	3	3	3	3	2	1	0	0	0
Catholic private	Psychology	Female	21	1	4	3	2	4	3	4	3	3	4	2	3	1	3	3	1	0
Catholic private	Psychology	Female	21	2	4	4	3	4	4	4	3	4	4	3	2	4	1	4	3	4
Catholic private	Psychology	Female	25	1	4	4	2	4	3	4	1	2	4	4	4	4	4	4	4	4
Catholic private	Business Administration	Male	21	0	0	0	0	1	0	0	0	0	0	0	0	0	0	0	0	0
Catholic private	Psychology	Female	19	1	4	2	1	3	2	4	2	2	4	2	3	2	2	2	2	2
Secular private	Law	Female	37	2	2	3	2	3	4	4	3	3	4	3	4	4	4	4	2	1
Public	Psychology	Female	19	1	1	1	1	1	1	1	1	1	1	1	1	1	1	1	1	1
Public	Psychology	Female	23	2	2	2	2	2	2	2	2	2	2	2	2	2	2	2	2	2
Public	Psychology	Female	19	3	4	3	2	3	3	4	3	3	3	2	3	3	3	4	3	3
Public	Psychology	Female	18	1	3	1	2	4	0	3	2	1	4	2	1	3	1	0	0	0
Public	Psychology	Female	26	1	4	3	3	3	3	3	2	2	4	4	2	4	3	3	2	2
Public	Psychology	Female	23	2	4	4	4	4	2	4	3	2	4	4	4	4	2	2	2	4
Public	Psychology	Male	19	2	4	1	2	4	1	2	2	2	2	2	2	2	2	2	2	2
Public	Psychology	Male	20	2	3	3	2	2	2	3	3	2	3	2	2	3	2	2	2	3
Public	Psychology	Female	19	1	2	2	1	2	1	2	1	1	3	1	0	2	1	1	1	1
Public	Psychology	Male	19	1	1	1	1	1	1	1	1	1	1	1	1	1	1	1	1	1
Public	Psychology	Female	19	1	4	4	2	4	4	4	1	1	4	4	3	3	3	3	3	3
Public	Psychology	Female	19	2	4	3	2	4	4	4	2	3	4	3	4	2	2	3	3	1
Public	Psychology	Female	18	2	4	3	3	4	2	4	3	4	4	4	3	2	2	2	1	1
Public	Psychology	Female	19	2	4	2	3	4	3	4	3	3	3	3	3	3	4	0	4	3
Public	Psychology	Male	19	0	2	3	1	2	3	2	1	1	3	1	1	3	1	2	1	1
Public	Psychology	Male	18	2	4	4	4	3	3	3	2	3	4	4	2	4	3	4	4	2
Public	Psychology	Male	32	3	3	3	3	3	3	3	3	3	3	3	3	3	3	3	3	3
Public	Psychology	Male	24	0	4	2	1	4	0	3	1	1	4	2	0	3	1	1	0	0
Public	Psychology	Male	19	2	3	2	1	4	1	4	2	1	4	2	1	4	3	1	1	3
Public	Psychology	Male	18	2	3	2	2	3	1	3	2	3	3	3	1	2	3	3	1	0
Public	Psychology	Male	18	0	4	2	1	3	0	2	1	1	3	3	0	4	1	0	1	0
Public	Psychology	Male	19	1	4	1	4	4	3	4	4	3	4	4	4	4	4	4	4	4
Public	Psychology	Female	20	2	3	2	2	3	3	2	2	2	3	3	3	3	3	3	3	3
Public	Psychology	Male	18	2	2	1	2	2	1	1	3	2	3	1	1	4	2	2	4	3
Public	Psychology	Female	18	2	4	2	2	4	2	2	2	2	4	4	2	4	4	4	1	0
Public	Psychology	Female	22	3	4	4	3	4	2	3	3	4	4	4	2	4	4	4	2	3
Public	Psychology	Female	20	2	3	2	2	4	2	3	2	1	4	2	2	3	2	2	2	1
Public	Psychology	Female	18	2	4	3	3	4	2	3	1	4	4	4	4	2	4	4	2	4
Public	Psychology	Female	21	0	2	0	0	2	0	1	1	0	2	0	0	1	0	0	0	0
Public	Psychology	Female	22	1	4	1	1	4	2	3	0	2	4	3	2	3	3	2	0	3
Public	Psychology	Female	34	4	4	4	4	4	4	4	4	4	4	4	4	4	4	4	4	4
Public	Psychology	Female	19	1	4	2	2	3	3	2	2	2	4	2	1	4	1	2	0	0
Public	Psychology	Female	20	1	4	4	3	4	4	4	2	1	4	2	2	4	1	2	1	2
Public	Psychology	Female	20	2	4	2	2	4	2	3	2	2	4	2	1	4	2	1	1	1
Public	Psychology	Male	20	2	3	3	3	4	1	2	1	2	4	4	4	4	4	1	2	1
Public	Psychology	Female	21	3	4	3	3	4	2	4	2	3	4	2	2	2	3	2	1	0
Public	Psychology	Female	20	1	3	0	1	3	3	2	2	2	4	3	3	3	3	3	3	2
Public	Psychology	Male	21	0	2	2	0	2	2	2	1	1	1	1	1	2	1	2	3	2
Catholic private	Psychology	Male	20	0	0	0	0	0	0	0	0	0	0	0	0	0	0	0	0	0
Catholic private	Psychology	Female	21	3	3	3	2	2	3	2	3	3	3	3	2	2	3	3	3	3
Catholic private	Psychology	Male	21	2	4	2	2	4	1	4	0	2	4	3	1	2	0	4	2	1
Public	Business Administration	Female	19	2	4	3	2	3	2	3	2	2	2	3	1	4	2	2	1	2
Public	Business Administration	Male	19	4	3	4	4	4	3	2	4	4	4	4	4	3	4	4	4	4
Public	Business Administration	Male	19	3	2	2	2	3	3	3	2	2	2	2	3	2	2	2	2	3
Catholic private	Accounting/Auditing	Female	19	2	3	2	2	3	3	3	3	2	3	2	1	2	2	2	1	0
Catholic private	Accounting/Auditing	Female	19	4	4	4	4	4	3	4	3	3	4	4	4	3	3	4	4	2
Catholic private	Accounting/Auditing	Female	21	2	2	2	1	3	2	2	2	2	2	2	1	1	1	1	1	1
Catholic private	Accounting/Auditing	Female	50	3	4	3	4	4	4	4	4	4	4	4	4	4	3	4	1	1
Catholic private	Accounting/Auditing	Male	20	0	2	2	0	4	0	0	0	1	2	0	2	1	0	3	0	3
Catholic private	Accounting/Auditing	Female	20	2	0	0	1	0	0	2	0	2	1	2	2	0	0	4	2	4
Catholic private	Accounting/Auditing	Male	25	0	1	0	0	0	0	0	0	0	0	0	0	4	0	0	0	4
Public	Psychology	Male	21	1	2	1	1	1	1	2	1	1	2	1	0	3	2	1	1	1
Public	Psychology	Female	19	3	3	3	3	2	2	1	0	1	3	2	2	3	3	3	0	0
Public	Psychology	Female	20	1	3	3	2	3	2	3	1	2	4	3	3	1	2	2	3	4
Public	Psychology	Male	19	1	4	4	4	4	4	4	3	4	4	4	4	4	4	4	4	4
Public	Psychology	Female	23	3	3	3	2	4	1	3	1	4	4	3	3	4	2	3	2	2
Public	Psychology	Female	20	1	3	2	1	2	1	3	1	0	3	3	3	3	1	2	0	3
Public	Psychology	Female	18	2	4	3	3	4	2	3	1	1	3	3	3	3	3	3	1	0
Public	Psychology	Female	18	0	4	2	2	4	2	3	2	2	4	3	1	1	3	3	0	3
Public	Psychology	Male	19	2	4	1	4	4	2	4	2	2	4	3	2	2	2	3	1	1
Public	Psychology	Male	20	3	3	2	2	2	1	2	3	3	3	2	3	1	3	3	1	1
Secular private	Psychology	Male	27	1	4	0	3	3	1	3	2	1	3	2	1	3	2	2	1	1
Catholic private	Law	Male	20	1	2	1	1	1	0	2	1	2	4	1	0	4	2	2	0	0
Catholic private	Law	Male	24	1	4	2	2	4	1	3	2	3	4	2	2	2	2	2	1	0
Catholic private	Law	Female	30	2	2	2	2	2	2	3	1	4	3	2	2	4	2	2	2	2
Catholic private	Law	Male	21	1	4	3	2	3	2	3	4	3	4	2	1	2	4	4	1	1
Catholic private	Law	Female	35	2	4	4	4	4	4	4	4	4	4	4	4	4	4	4	4	4
Catholic private	Law	Male	45	3	4	3	3	4	2	4	3	4	4	4	4	4	4	4	2	0
Public	Business Administration	Female	20	2	3	1	1	3	1	1	1	3	3	1	2	1	1	2	0	2
Catholic private	Law	Male	24	2	4	4	1	3	1	4	1	2	4	1	1	4	3	4	3	3
Catholic private	Accounting/Auditing	Male	20	2	4	4	3	4	2	3	3	2	4	3	1	3	3	3	2	1
Catholic private	Law	Female	21	2	3	3	3	3	2	3	3	3	3	2	3	3	2	3	3	3
Catholic private	Law	Male	32	3	3	3	3	3	2	3	3	3	3	3	3	3	2	3	2	1
Catholic private	Law	Male	22	1	4	1	4	2	2	3	2	2	4	3	3	4	2	2	2	3
Catholic private	Law	Male	38	1	4	4	3	3	3	3	2	3	3	3	3	4	3	4	3	3
Catholic private	Law	Male	22	3	2	2	3	3	3	3	3	3	3	2	3	3	3	3	2	3
Catholic private	Law	Male	41	4	4	4	4	4	3	4	4	4	4	4	2	4	4	4	2	3
Catholic private	Law	Male	19	1	2	2	1	1	2	2	0	1	1	2	1	3	3	2	1	2
Catholic private	Industrial Engineering	Male	18	0	4	4	3	4	4	3	3	2	4	2	1	3	4	4	4	4
Catholic private	Industrial Engineering	Female	21	1	1	1	1	1	1	1	1	1	2	1	1	3	1	1	1	2
Catholic private	Industrial Engineering	Female	22	2	4	2	3	4	2	3	3	3	4	3	3	2	3	4	2	1
Catholic private	Industrial Engineering	Female	18	2	3	3	3	3	4	3	3	4	4	3	4	4	4	4	2	4
Catholic private	Business Administration	Female	18	1	2	3	0	2	2	2	1	3	3	2	3	3	3	3	2	1
Catholic private	Business Administration	Female	19	3	2	4	3	4	4	3	4	3	4	3	3	4	4	3	2	2
Catholic private	Business Administration	Male	20	1	3	1	1	3	1	2	2	1	3	2	2	2	2	3	2	2
Catholic private	Business Administration	Female	24	2	4	1	2	3	3	3	1	2	4	1	2	2	0	3	0	0
Catholic private	Business Administration	Male	21	2	3	2	2	3	2	2	3	2	3	2	3	2	2	3	2	2
Catholic private	Industrial Engineering	Male	22	2	4	2	3	3	2	3	2	3	4	3	3	4	3	2	2	2
Catholic private	Business Administration	Male	29	2	2	1	2	3	0	1	1	1	2	2	2	2	1	2	0	0
Catholic private	Business Administration	Female	19	2	3	2	2	2	3	2	3	2	4	2	1	2	2	3	1	1
Catholic private	Psychology	Female	19	3	3	2	2	4	4	3	2	2	4	2	3	4	2	2	2	2
Catholic private	Psychology	Female	32	3	4	4	4	4	3	4	4	4	4	4	4	4	4	4	3	3
Catholic private	Psychology	Female	20	0	4	0	1	4	4	3	0	2	4	2	0	4	2	3	2	3
Public	Business Administration	Male	19	0	1	0	0	0	0	0	1	0	1	1	0	0	0	4	0	0
Public	Business Administration	Female	21	2	3	1	1	3	1	1	1	2	4	2	1	2	1	2	1	0
Public	Business Administration	Male	18	0	3	0	2	4	0	1	0	2	3	2	3	2	1	3	1	1
Public	Business Administration	Male	18	2	3	1	2	3	1	3	2	1	3	2	2	2	1	2	1	1
Public	Business Administration	Male	18	4	4	4	4	4	4	4	4	4	4	4	4	4	4	4	4	4
Public	Business Administration	Male	18	2	2	2	2	3	2	2	2	2	3	2	2	3	2	2	2	1
Public	Business Administration	Male	18	2	4	3	2	4	2	4	3	3	4	3	3	3	2	2	1	0
Public	Business Administration	Male	21	2	2	4	3	2	3	2	2	2	2	2	2	3	2	2	3	2
Public	Business Administration	Male	18	1	3	2	2	3	1	1	2	1	2	2	1	3	1	2	1	0
Public	Business Administration	Male	18	1	4	2	2	3	2	3	1	2	4	3	1	3	2	2	1	1
Public	Business Administration	Female	19	2	2	1	2	2	2	1	1	2	1	1	2	1	1	1	1	1
Public	Business Administration	Male	18	2	2	2	2	2	2	2	2	2	2	2	2	2	2	2	2	2
Public	Business Administration	Female	18	1	3	3	2	4	3	3	3	2	3	3	2	2	2	1	1	1
Public	Business Administration	Female	18	2	3	2	2	2	2	2	0	2	3	1	1	2	1	2	1	1
Public	Business Administration	Male	21	0	0	0	0	3	3	0	0	0	0	0	0	4	0	2	2	2
Public	Business Administration	Male	39	4	4	4	4	4	2	4	4	4	4	4	2	4	4	4	3	4
Secular private	Psychology	Female	20	2	4	2	3	4	1	2	1	2	4	4	4	4	1	2	2	2
Secular private	Psychology	Female	21	2	4	3	4	4	3	4	4	4	4	4	3	2	3	3	1	0
Secular private	Psychology	Female	22	2	3	2	2	2	2	2	2	2	2	2	2	2	2	2	2	2
Secular private	Psychology	Female	24	2	3	2	2	3	2	3	2	2	3	2	1	3	2	2	1	1
Secular private	Psychology	Female	20	2	3	2	2	2	2	2	2	2	2	2	2	2	2	2	2	2
Secular private	Psychology	Female	25	2	3	3	4	4	3	3	2	2	4	2	1	4	2	2	2	3
Secular private	Psychology	Female	24	1	3	4	2	1	2	1	2	2	3	2	2	2	4	3	0	1
Secular private	Psychology	Female	20	0	0	0	0	0	0	0	2	1	1	2	0	2	3	1	0	3
Secular private	Psychology	Female	20	2	4	3	3	4	2	3	2	3	4	4	2	3	3	2	2	2
Secular private	Psychology	Male	20	3	3	2	2	4	2	3	2	2	4	3	1	2	1	2	1	1
Secular private	Psychology	Female	26	2	4	2	3	4	1	4	2	2	4	2	2	3	3	1	0	0
Secular private	Psychology	Male	21	3	4	3	4	4	4	4	4	3	4	4	1	2	4	4	0	3
Secular private	Psychology	Female	22	2	4	2	2	4	2	4	1	2	4	4	2	1	1	2	1	1
Secular private	Psychology	Female	22	2	4	2	2	3	3	3	3	2	4	3	2	3	3	2	4	2
Secular private	Psychology	Female	23	3	4	3	3	4	1	3	3	3	4	4	2	4	3	3	1	0
Secular private	Psychology	Male	20	2	3	1	1	3	2	3	2	3	3	2	2	2	2	2	1	0
Secular private	Psychology	Female	21	2	4	3	3	3	2	3	3	2	4	3	2	3	2	3	2	3
Secular private	Psychology	Female	20	1	3	1	2	3	2	1	1	4	4	3	1	2	1	0	1	3
Secular private	Psychology	Female	21	4	4	4	3	4	4	4	2	2	4	4	4	4	4	4	4	4
Secular private	Psychology	Female	20	1	4	2	2	3	1	2	3	3	4	3	2	2	2	3	1	1
Secular private	Psychology	Male	24	3	4	2	3	4	2	3	3	3	3	3	2	3	3	1	1	1
Secular private	Psychology	Female	23	2	3	4	1	3	3	2	2	2	4	2	3	3	2	2	1	3
Secular private	Psychology	Female	21	1	2	3	0	2	2	1	0	0	3	0	0	3	3	3	0	4
Secular private	Psychology	Female	21	1	3	1	2	3	1	2	1	1	3	2	0	3	1	1	0	0
Secular private	Psychology	Male	20	1	2	2	1	2	1	3	0	1	1	1	2	1	1	2	2	1
Secular private	Psychology	Male	20	2	4	2	3	3	4	4	2	2	3	3	2	2	2	2	1	1
Secular private	Psychology	Female	20	1	3	3	1	3	2	2	2	2	1	1	1	2	1	2	1	0
Secular private	Psychology	Male	19	2	4	4	2	4	0	4	3	2	4	3	3	1	3	2	0	0
Secular private	Law	Male	20	4	4	4	4	4	4	4	4	4	4	4	4	4	4	4	4	4
Secular private	Law	Female	21	2	2	2	2	2	2	2	2	2	2	2	2	2	2	2	2	2
Secular private	Law	Female	21	3	4	3	4	4	4	4	4	4	4	4	3	3	3	2	1	1
Secular private	Law	Male	20	4	4	4	4	4	4	4	4	4	4	4	3	4	4	4	4	4
Secular private	Law	Female	21	4	4	4	4	4	2	4	2	2	4	4	1	4	2	4	1	1
Secular private	Law	Female	20	3	4	3	3	4	4	4	2	3	4	4	2	4	3	3	2	2
Secular private	Law	Female	21	2	4	3	2	4	2	3	1	1	4	2	2	4	2	4	2	1
Secular private	Law	Female	20	2	4	2	2	4	2	4	2	2	4	3	2	4	2	2	1	2
Secular private	Law	Female	22	1	4	2	2	4	2	4	2	2	4	3	2	3	2	3	0	3
Secular private	Psychology	Female	24	4	4	3	4	4	4	4	4	4	4	4	2	4	3	3	4	3
Secular private	Psychology	Female	19	2	4	2	3	4	3	4	2	3	4	4	1	2	2	3	2	1
Secular private	Psychology	Female	19	2	4	2	2	4	4	3	1	2	4	3	3	1	2	3	1	3
Secular private	Accounting/Auditing	Male	18	3	3	3	3	3	3	3	3	3	3	3	3	3	3	3	3	3
Secular private	Accounting/Auditing	Male	19	2	2	2	2	2	2	2	2	2	2	2	2	2	2	2	2	2
Secular private	Accounting/Auditing	Male	18	2	2	2	2	2	2	2	2	2	2	2	2	2	2	2	2	2
Secular private	Accounting/Auditing	Male	21	2	2	2	2	2	2	2	2	2	2	2	2	2	2	2	2	2
Secular private	Accounting/Auditing	Female	20	2	2	2	2	2	2	2	2	2	2	2	2	2	2	2	2	2
Secular private	Accounting/Auditing	Female	18	0	0	0	0	0	0	0	0	0	0	0	0	0	0	0	0	0
Secular private	Accounting/Auditing	Male	19	3	3	3	4	3	3	4	3	3	4	3	2	4	3	2	3	4
Secular private	Accounting/Auditing	Female	18	2	1	1	1	3	3	3	3	3	3	3	3	3	3	3	4	4
Secular private	Accounting/Auditing	Male	19	2	2	2	2	2	2	2	2	2	2	2	2	2	2	2	2	2
Secular private	Accounting/Auditing	Female	18	2	3	2	2	2	2	2	2	2	2	2	2	2	2	2	2	2
Secular private	Accounting/Auditing	Female	18	2	2	2	2	2	2	2	2	2	2	2	2	2	2	2	2	2
Secular private	Accounting/Auditing	Male	20	2	2	2	2	2	2	2	2	2	2	2	2	2	2	2	2	2
Secular private	Accounting/Auditing	Female	18	2	2	2	2	2	2	2	2	2	2	2	2	2	2	2	2	2
Secular private	Accounting/Auditing	Female	18	3	3	3	3	3	3	3	3	3	3	3	3	3	3	3	3	3
Secular private	Accounting/Auditing	Female	18	1	3	2	3	3	1	3	2	2	3	3	3	4	2	2	2	2
Secular private	Accounting/Auditing	Male	18	2	3	3	2	2	2	3	4	4	4	0	0	3	3	2	1	0
Secular private	Accounting/Auditing	Male	18	3	4	4	4	4	4	4	4	4	4	4	4	4	4	4	4	4
Secular private	Accounting/Auditing	Female	19	2	2	2	2	2	2	2	2	2	2	2	2	2	2	2	2	2
Secular private	Accounting/Auditing	Female	21	3	4	3	3	4	3	3	3	3	4	4	4	4	4	4	4	4
Secular private	Accounting/Auditing	Female	33	3	4	4	4	4	3	4	4	4	4	4	4	4	4	4	3	4
Secular private	Accounting/Auditing	Male	19	1	1	1	1	1	1	1	2	2	2	2	2	2	2	2	2	2
Secular private	Accounting/Auditing	Male	18	3	3	1	2	4	2	2	3	1	3	2	1	2	2	3	0	4
Secular private	Accounting/Auditing	Male	18	2	4	4	4	4	4	4	3	4	4	4	4	4	4	4	4	4
Secular private	Accounting/Auditing	Male	19	0	4	1	1	4	0	0	0	1	4	2	1	0	0	0	2	1
Secular private	Accounting/Auditing	Male	18	1	3	3	1	2	0	3	1	3	4	1	2	3	2	3	1	3
Secular private	Accounting/Auditing	Male	18	1	2	2	1	0	0	1	1	0	1	0	0	4	1	1	0	0
Catholic private	Psychology	Female	21	0	4	2	1	4	1	4	2	0	4	2	2	2	1	3	0	0
Catholic private	Psychology	Male	21	1	4	1	2	3	2	2	0	2	3	2	2	2	1	3	1	1
Catholic private	Psychology	Female	23	2	3	3	3	3	2	3	2	2	3	2	1	2	2	3	1	0
Catholic private	Psychology	Female	21	2	4	2	1	3	2	3	1	2	4	3	1	2	2	3	2	4
Catholic private	Psychology	Female	21	1	4	2	2	3	2	3	2	2	4	2	2	3	2	2	2	3
Catholic private	Psychology	Female	22	0	3	1	1	2	1	1	0	1	3	2	1	3	1	2	0	0
Catholic private	Psychology	Female	21	2	3	2	3	3	1	2	2	3	4	4	3	4	1	0	1	1
Catholic private	Psychology	Female	21	1	4	0	0	4	1	1	0	1	4	2	1	3	1	3	0	1
Catholic private	Psychology	Female	20	2	3	2	2	3	2	3	2	2	3	2	2	2	2	3	2	2
Catholic private	Psychology	Female	22	2	4	2	2	4	1	4	3	2	4	4	3	1	3	3	1	2
Catholic private	Psychology	Female	22	0	3	3	1	2	3	2	1	1	2	3	2	4	1	1	0	2
Catholic private	Psychology	Female	22	2	3	3	2	3	2	2	2	2	3	3	2	2	1	2	1	1
Catholic private	Psychology	Female	24	3	4	3	2	4	2	4	3	4	4	3	4	4	4	3	2	3
Catholic private	Psychology	Female	21	2	4	3	3	4	3	4	3	3	4	3	3	2	3	3	2	2
Catholic private	Psychology	Female	26	2	4	3	2	4	3	3	2	3	4	4	4	4	3	3	1	3
Catholic private	Psychology	Female	22	0	3	1	1	2	2	3	0	1	3	2	2	3	2	1	1	2
Catholic private	Psychology	Male	70	3	3	3	3	4	3	4	4	4	4	4	3	4	3	3	4	3
Catholic private	Psychology	Female	23	1	2	1	1	2	0	2	1	2	2	1	0	2	1	2	0	2
Catholic private	Psychology	Female	22	2	3	3	3	3	3	3	3	3	3	3	3	3	3	3	2	3
Catholic private	Psychology	Female	23	2	3	2	2	3	3	3	1	2	4	3	4	4	4	2	2	3
Catholic private	Psychology	Female	21	1	4	4	2	3	2	4	3	3	4	2	3	3	3	2	1	0
Catholic private	Psychology	Female	22	1	3	1	2	2	2	2	2	2	2	2	2	3	2	3	0	0
Catholic private	Psychology	Female	24	1	3	1	1	3	1	2	1	1	2	2	0	4	1	2	0	1
Catholic private	Psychology	Female	21	2	4	2	1	3	2	2	0	1	4	2	3	3	2	2	1	4
Secular private	Psychology	Female	27	1	3	3	2	3	2	4	4	3	4	4	2	4	3	3	3	2
Secular private	Psychology	Female	19	3	4	4	4	4	3	4	3	3	4	4	4	4	3	4	3	4
Secular private	Psychology	Female	20	4	4	4	4	4	4	4	4	4	4	4	4	4	4	4	4	4
Secular private	Psychology	Female	21	2	1	1	1	1	0	4	4	1	2	1	1	4	2	1	4	0
Secular private	Psychology	Female	21	1	4	2	1	4	1	3	2	2	4	4	1	3	1	1	1	0
Secular private	Psychology	Female	21	4	4	4	4	4	4	4	4	4	4	4	4	4	4	4	4	4
Secular private	Psychology	Female	21	2	4	3	3	4	4	4	3	4	4	4	2	3	3	4	3	4
Secular private	Psychology	Female	20	2	4	4	3	4	2	2	3	3	4	4	3	3	3	3	1	0
Secular private	Psychology	Female	22	2	4	1	2	3	2	3	2	2	4	3	1	4	1	2	1	2
Secular private	Psychology	Male	20	3	4	4	3	4	2	4	3	3	3	4	4	4	4	4	3	3
Secular private	Psychology	Female	20	1	3	3	2	2	1	1	1	2	3	2	2	2	1	2	2	1
Secular private	Psychology	Female	22	2	4	4	2	1	2	0	0	1	1	2	3	3	4	1	3	4
Secular private	Psychology	Male	22	2	4	3	2	3	2	3	2	2	1	2	2	3	2	2	2	2
Secular private	Psychology	Female	20	2	3	2	3	3	2	2	2	3	3	0	2	1	2	2	0	1
Secular private	Psychology	Male	20	0	4	1	0	3	0	1	0	0	4	1	0	3	1	2	1	0
Secular private	Psychology	Female	23	1	2	4	0	2	0	3	0	1	4	4	4	4	1	4	4	4
Secular private	Psychology	Female	21	3	4	3	4	4	3	4	4	3	4	4	4	3	4	3	3	3
Secular private	Psychology	Male	26	2	2	0	1	2	0	2	2	2	2	2	2	2	2	2	2	2
Secular private	Psychology	Female	22	2	4	2	2	4	3	3	2	2	4	3	3	2	3	3	2	2
Secular private	Psychology	Female	22	2	4	3	1	3	1	3	3	2	4	2	2	2	2	3	2	3
Secular private	Psychology	Female	21	2	4	3	3	4	4	4	2	3	4	4	4	4	3	3	3	3
Secular private	Psychology	Female	22	4	4	3	3	4	4	3	4	3	4	4	4	3	3	4	3	4
Secular private	Psychology	Male	23	3	4	3	3	3	2	3	3	3	4	3	1	3	3	3	1	2
Secular private	Psychology	Female	22	1	4	1	1	4	2	2	0	1	4	2	2	3	2	2	1	1
Secular private	Psychology	Female	20	1	2	1	1	2	1	3	1	1	3	2	1	2	1	1	1	1
Secular private	Psychology	Male	20	4	4	4	3	4	2	4	0	1	4	2	1	2	2	4	0	0
Secular private	Psychology	Male	22	2	4	2	3	3	2	3	2	3	4	3	1	3	2	1	2	1
Secular private	Psychology	Female	21	3	4	4	3	3	2	3	2	3	4	4	2	4	4	4	4	4
Secular private	Psychology	Male	20	1	4	1	2	4	4	4	4	2	4	2	2	4	2	3	2	0
Secular private	Psychology	Male	21	2	4	2	3	4	2	4	3	3	4	3	3	3	3	2	2	4
Secular private	Psychology	Female	22	3	4	2	4	4	2	4	2	4	4	4	4	4	4	4	4	4
Secular private	Psychology	Female	21	2	4	3	4	4	3	4	3	3	4	4	3	3	1	3	1	0
Secular private	Business Administration	Male	19	2	2	2	2	2	2	2	2	2	2	2	2	2	2	2	2	2
Secular private	Business Administration	Male	20	2	3	2	2	3	2	2	2	2	2	2	2	3	2	2	2	2
Secular private	Business Administration	Female	19	1	3	2	3	4	1	4	2	3	4	2	4	4	2	4	1	1
Secular private	Business Administration	Male	19	2	4	3	2	4	2	3	4	4	4	4	2	3	2	2	2	2
Secular private	Business Administration	Female	20	2	2	2	1	2	2	2	1	2	4	4	4	4	4	4	4	4
Secular private	Business Administration	Male	19	0	1	0	0	0	0	0	2	0	1	0	0	1	1	1	0	0
Secular private	Business Administration	Male	19	4	4	4	4	4	4	4	4	4	4	4	4	4	4	4	4	4
Secular private	Business Administration	Male	19	2	2	2	2	2	2	2	2	2	2	2	2	2	2	2	3	2
Secular private	Business Administration	Male	19	2	4	4	4	4	1	4	2	4	3	2	3	4	3	4	4	4
Secular private	Business Administration	Male	19	2	2	2	2	2	2	1	1	1	2	2	2	1	1	1	1	1
Secular private	Business Administration	Female	27	2	3	2	2	2	3	3	1	2	3	2	1	2	1	3	1	2
Secular private	Business Administration	Male	21	1	1	1	1	1	1	1	1	1	1	1	1	1	1	1	1	1
Secular private	Business Administration	Male	25	2	4	4	3	4	3	3	3	3	4	3	1	2	3	4	2	1
Secular private	Business Administration	Female	21	2	3	3	2	2	1	2	1	1	3	2	3	2	1	3	1	2
Secular private	Business Administration	Female	18	2	3	2	3	4	4	3	2	2	4	4	2	3	2	3	2	2
Secular private	Business Administration	Male	19	2	4	2	2	4	2	3	3	2	3	3	2	1	1	2	2	1
Secular private	Business Administration	Female	20	2	4	2	3	4	4	4	4	3	4	2	4	4	3	3	4	2
Secular private	Business Administration	Male	20	3	2	2	2	1	2	2	1	1	1	1	1	1	1	1	1	1
Secular private	Business Administration	Female	24	2	4	2	4	4	2	4	3	2	4	4	2	3	2	2	1	1
Secular private	Business Administration	Male	20	2	4	2	3	3	1	3	3	3	4	3	2	4	2	4	2	3
Secular private	Business Administration	Male	19	2	3	3	1	3	1	2	3	2	3	3	2	2	2	2	1	0
Secular private	Business Administration	Male	20	2	3	2	2	3	3	3	3	3	3	3	3	3	3	3	2	2
Secular private	Business Administration	Female	19	1	3	1	0	3	2	3	0	2	3	1	1	4	1	1	1	1
Secular private	Business Administration	Female	19	1	2	2	1	2	0	1	1	1	4	1	2	3	2	2	0	1
Secular private	Business Administration	Male	20	0	1	0	0	0	0	2	0	0	1	1	3	2	3	3	1	1
Secular private	Business Administration	Male	19	4	4	4	4	4	4	4	4	4	4	4	4	4	4	4	4	4
Secular private	Business Administration	Female	18	1	2	1	1	2	1	1	2	1	2	1	1	2	1	2	1	1
Secular private	Business Administration	Male	22	3	3	3	3	4	3	3	3	3	3	3	2	3	2	3	2	3
Secular private	Business Administration	Female	19	1	3	1	2	2	2	2	2	2	4	4	3	3	3	3	2	1
Secular private	Business Administration	Male	19	0	0	0	0	0	0	0	0	0	0	0	0	0	0	0	0	0
Secular private	Business Administration	Male	20	3	4	4	4	4	2	4	1	2	4	4	2	2	2	0	0	2
Secular private	Business Administration	Female	22	4	4	4	4	4	2	4	4	4	4	4	4	4	4	4	2	4
Secular private	Business Administration	Male	19	2	3	3	3	3	3	3	3	3	3	3	2	3	3	3	2	3
Secular private	Business Administration	Male	19	2	3	2	2	3	2	2	2	2	3	2	2	2	2	2	2	2
Secular private	Business Administration	Female	23	2	2	2	2	2	2	2	2	2	2	3	2	0	0	0	0	1
Secular private	Business Administration	Female	20	2	4	4	4	4	4	4	2	2	4	4	0	1	4	4	0	0
Secular private	Business Administration	Female	20	2	2	2	2	2	2	2	2	2	2	2	2	2	2	2	2	2
Secular private	Business Administration	Male	21	3	3	3	2	3	3	3	3	2	3	3	2	4	3	3	3	2
Secular private	Business Administration	Male	19	1	2	1	0	2	1	0	1	1	1	1	1	2	1	2	0	1
Secular private	Business Administration	Male	25	1	4	4	2	3	2	3	1	2	2	3	3	2	2	2	1	1
Secular private	Business Administration	Female	19	2	3	3	3	3	3	3	3	3	3	3	3	3	3	3	3	3
Secular private	Business Administration	Male	21	3	3	3	3	3	2	2	2	2	3	3	2	3	3	3	2	4
Secular private	Business Administration	Male	24	4	4	4	4	4	4	4	2	2	4	2	2	4	4	4	2	2
Secular private	Business Administration	Male	19	1	3	2	1	3	2	2	3	2	3	3	3	2	2	3	2	2
Secular private	Business Administration	Male	19	2	4	1	1	2	2	2	2	3	2	2	2	3	3	3	4	3
Secular private	Business Administration	Male	22	2	3	3	2	3	2	2	2	2	3	3	2	3	2	2	1	0
Secular private	Business Administration	Male	19	1	2	2	1	2	2	2	2	2	2	2	2	2	2	2	2	2
Secular private	Business Administration	Male	19	2	3	2	3	3	3	4	4	2	3	3	2	2	2	3	2	3
Secular private	Law	Female	19	2	2	2	2	2	2	2	2	2	2	2	2	2	2	2	2	2
Secular private	Law	Female	29	4	4	4	4	4	2	4	4	4	4	4	2	4	3	3	1	0
Secular private	Law	Female	25	3	3	3	3	3	3	3	2	3	3	3	3	3	3	2	2	1
Secular private	Law	Female	41	4	4	4	4	4	2	4	4	4	4	4	4	4	2	3	4	2
Secular private	Law	Female	29	3	4	3	4	4	4	4	3	4	4	4	2	4	3	4	3	2
Secular private	Law	Female	19	3	4	4	4	4	4	4	4	4	4	3	4	4	4	3	3	4
Secular private	Law	Male	29	1	2	1	1	2	2	1	2	2	2	1	1	2	2	1	1	1
Secular private	Law	Male	37	2	3	2	1	3	2	2	1	1	3	3	2	3	2	2	2	2
Secular private	Law	Female	31	3	4	3	3	3	2	3	3	3	4	3	2	4	3	3	2	2
Secular private	Law	Female	36	3	3	3	3	3	2	3	3	3	3	3	3	3	3	3	3	3
Secular private	Law	Female	20	1	4	2	2	4	2	4	3	4	4	3	2	4	4	4	3	2
Secular private	Law	Female	31	3	4	4	4	4	3	4	4	4	4	4	4	4	3	4	3	2
Secular private	Law	Female	36	2	4	4	2	4	2	4	4	4	4	3	2	4	3	2	4	2
Secular private	Law	Male	40	3	4	3	3	3	0	4	4	4	4	4	0	4	4	4	0	0
Secular private	Law	Male	35	2	3	3	2	3	2	2	3	2	3	2	3	3	2	3	2	2
Secular private	Law	Male	54	4	4	4	4	4	0	4	3	4	4	2	2	4	4	0	1	1
Secular private	Law	Female	51	3	4	4	3	4	3	4	4	3	4	3	4	4	3	4	3	2
Secular private	Law	Male	19	3	4	4	3	3	0	4	3	4	4	4	4	4	4	1	3	3
Secular private	Law	Male	46	2	3	3	3	3	3	3	3	3	3	3	2	4	3	3	3	1
Secular private	Law	Female	30	4	4	4	4	4	4	4	4	4	4	4	2	4	4	4	4	3
Secular private	Law	Female	34	2	4	1	1	4	2	4	3	2	4	3	2	4	2	2	2	2
Secular private	Law	Male	25	3	3	2	3	2	2	3	2	2	3	2	2	4	3	2	3	2
Public	Accounting/Auditing	Female	23	0	1	1	0	2	0	1	1	0	2	1	1	1	1	2	2	1
Secular private	Law	Male	18	0	0	0	0	0	0	0	0	0	0	0	0	0	0	0	0	0
Secular private	Law	Male	18	1	4	2	3	4	2	3	4	1	4	2	0	2	2	3	2	0
Secular private	Law	Female	24	2	2	2	2	2	2	2	2	3	3	3	3	2	2	3	2	0
Secular private	Law	Female	19	3	4	3	3	3	3	3	3	3	4	3	3	4	3	3	3	3
Secular private	Law	Female	18	2	4	2	2	4	3	3	2	2	4	4	2	3	2	2	2	2
Secular private	Law	Female	20	2	2	2	2	2	2	2	2	2	2	2	2	2	2	2	2	2
Secular private	Law	Female	18	2	2	1	1	2	2	1	3	2	3	2	3	4	2	2	2	2
Secular private	Law	Male	18	1	3	1	2	2	1	2	2	2	2	2	2	1	1	2	2	2
Secular private	Law	Female	18	2	1	0	0	1	1	1	1	1	0	1	1	1	1	1	1	1
Secular private	Law	Male	19	1	3	2	2	3	2	2	1	1	3	1	1	3	1	1	1	3
Secular private	Law	Female	19	2	3	1	2	3	2	3	1	3	3	2	3	3	2	4	2	2
Secular private	Law	Male	19	1	3	0	0	2	0	0	0	0	2	0	0	2	0	0	1	0
Secular private	Law	Male	18	3	3	3	3	3	3	3	2	3	4	4	3	4	4	4	2	2
Secular private	Law	Female	19	1	4	3	3	4	3	4	3	3	4	4	4	4	3	3	3	2
Secular private	Law	Female	20	3	3	3	3	3	3	3	3	3	3	3	2	4	2	0	2	2
Secular private	Law	Male	20	0	0	1	1	0	1	1	0	0	1	1	0	0	0	0	0	0
Secular private	Law	Male	18	2	4	2	3	4	3	3	3	2	4	3	2	3	3	3	3	4
Secular private	Law	Female	18	3	3	3	3	3	3	3	3	3	4	3	3	3	3	3	1	1
Secular private	Law	Female	18	0	4	1	4	4	1	4	4	2	4	4	2	4	3	3	1	1
Secular private	Law	Female	24	0	2	0	1	1	1	2	3	0	4	3	0	4	0	0	1	0
Secular private	Law	Female	18	1	3	3	2	4	1	3	4	2	4	3	2	4	3	3	3	3
Secular private	Law	Female	18	2	3	2	2	3	2	3	3	2	4	2	1	2	2	2	1	1
Secular private	Law	Female	19	2	2	2	2	2	2	2	2	2	2	2	2	2	2	2	2	2
Secular private	Law	Male	18	3	3	3	3	4	4	4	3	3	3	3	3	3	3	3	3	3
Secular private	Law	Female	19	3	3	2	3	3	2	3	3	3	3	3	2	3	3	3	2	1
Secular private	Law	Male	18	2	3	2	3	3	1	3	3	2	3	3	2	3	3	2	2	2
Secular private	Law	Female	18	3	4	4	4	4	3	4	4	4	4	4	4	3	3	4	4	4
Public	Accounting/Auditing	Male	18	2	3	3	3	3	3	4	2	4	3	2	4	2	3	3	2	2
Public	Accounting/Auditing	Male	18	3	4	4	3	4	3	3	4	4	4	3	2	0	2	3	4	3
Public	Accounting/Auditing	Male	18	1	2	1	1	2	1	1	1	2	2	2	3	3	1	1	1	1
Public	Accounting/Auditing	Male	23	0	3	1	1	2	2	1	0	0	1	1	3	3	1	2	1	1
Public	Accounting/Auditing	Male	18	0	3	2	2	3	1	3	2	2	2	2	2	3	2	1	2	1
Public	Accounting/Auditing	Female	19	2	4	3	2	4	4	4	4	3	4	4	2	4	3	3	2	1
Public	Accounting/Auditing	Female	18	2	4	3	4	4	3	3	3	4	4	4	4	2	3	4	3	3
Public	Accounting/Auditing	Male	19	1	1	1	1	2	2	2	1	1	1	1	1	1	1	1	1	1
Public	Accounting/Auditing	Male	19	1	2	3	1	2	1	2	0	1	4	1	1	3	3	2	1	1
Public	Accounting/Auditing	Female	18	2	4	2	2	4	1	2	2	2	4	2	3	4	2	2	3	4
Public	Accounting/Auditing	Male	19	2	3	4	2	3	1	4	3	2	4	3	3	4	2	3	2	1
Public	Accounting/Auditing	Male	19	2	3	4	2	3	1	4	2	2	4	3	2	4	2	3	2	2
Public	Accounting/Auditing	Male	18	0	2	0	1	3	0	1	0	0	2	2	1	0	0	1	0	0
Public	Accounting/Auditing	Female	18	0	0	0	0	0	0	0	0	0	0	0	0	0	0	0	0	0
Public	Accounting/Auditing	Female	18	2	2	1	1	2	0	1	1	1	2	1	1	2	1	1	1	0
Public	Accounting/Auditing	Female	18	0	4	2	2	4	1	2	3	1	4	2	0	4	2	2	0	2
Public	Accounting/Auditing	Male	18	2	4	4	2	3	1	4	2	2	4	4	4	4	2	4	2	2
Public	Accounting/Auditing	Male	20	0	0	0	0	0	0	0	0	0	0	0	0	0	0	0	0	0
Public	Accounting/Auditing	Male	18	1	4	1	1	3	3	4	0	3	4	3	2	2	2	3	4	2
Public	Accounting/Auditing	Female	18	1	4	2	3	4	1	3	4	3	4	2	2	4	2	2	1	0
Public	Accounting/Auditing	Female	18	2	4	2	1	2	1	2	2	2	4	3	3	2	3	4	1	3
Public	Accounting/Auditing	Female	18	2	4	4	2	3	3	2	3	2	3	2	2	2	2	2	2	1
Public	Accounting/Auditing	Male	18	0	0	0	0	0	2	2	2	2	1	1	2	2	3	4	3	2
Public	Accounting/Auditing	Male	19	1	4	1	2	3	1	1	2	1	3	2	2	4	2	2	1	1
Public	Accounting/Auditing	Male	18	1	3	1	2	2	0	1	0	0	3	1	2	2	2	2	2	2
Public	Accounting/Auditing	Female	19	4	4	4	4	4	2	3	4	3	4	2	2	4	3	2	3	0
Catholic private	Psychology	Female	24	0	3	3	2	2	2	2	2	2	3	2	1	2	2	2	2	2
Catholic private	Psychology	Female	22	1	4	3	1	2	4	3	2	1	2	2	2	3	3	2	1	1
Catholic private	Psychology	Female	21	1	3	2	2	1	3	2	0	1	2	2	1	1	2	1	0	0
Public	Accounting/Auditing	Male	20	1	4	4	4	4	4	4	1	4	4	4	4	2	4	4	4	4
Catholic private	Psychology	Female	22	0	3	3	3	4	1	2	0	1	4	2	3	4	1	2	1	1
Public	Accounting/Auditing	Female	18	2	2	2	2	2	2	2	2	2	2	2	2	2	2	2	2	2
Catholic private	Psychology	Female	24	2	1	2	2	2	1	1	1	1	1	2	2	2	2	2	2	2
Public	Accounting/Auditing	Male	18	3	3	4	3	4	1	4	2	3	4	3	2	4	3	2	2	4
Catholic private	Psychology	Male	21	2	3	3	1	3	1	0	2	1	4	2	1	3	1	2	2	2
Catholic private	Psychology	Male	24	1	3	2	2	3	3	3	3	3	3	3	0	1	2	3	1	0
Catholic private	Psychology	Female	27	1	4	3	2	4	3	2	2	3	4	3	2	3	2	3	2	0
Catholic private	Psychology	Male	21	4	4	4	4	4	3	4	2	3	4	2	4	3	4	4	3	2
Catholic private	Psychology	Female	22	2	4	3	1	3	1	3	1	1	4	3	2	3	2	2	1	1
Catholic private	Psychology	Female	21	2	4	2	1	3	1	2	2	1	4	3	2	2	1	2	1	0
Catholic private	Psychology	Female	21	0	2	0	3	2	2	4	0	0	3	4	0	3	4	4	3	4
Catholic private	Psychology	Male	23	2	3	3	1	3	3	3	3	2	4	2	3	4	2	2	1	1
Catholic private	Psychology	Female	21	0	3	1	0	1	0	2	0	0	2	2	1	2	2	2	0	1
Catholic private	Psychology	Female	22	2	4	3	2	3	3	3	2	2	4	3	2	2	2	1	1	1
Catholic private	Psychology	Male	22	2	3	3	2	3	2	3	2	2	3	3	3	4	3	2	1	2
Catholic private	Psychology	Female	21	2	3	2	2	3	1	2	2	2	3	2	1	3	1	3	1	1
Public	Accounting/Auditing	Female	19	2	4	4	3	4	3	3	3	4	3	3	2	2	2	3	1	1
Public	Accounting/Auditing	Male	18	1	1	1	1	1	1	1	1	1	1	1	1	1	1	1	1	1
Public	Accounting/Auditing	Male	20	1	2	0	2	1	2	0	1	0	2	2	1	3	3	4	1	0
Public	Accounting/Auditing	Female	21	2	4	3	3	3	2	3	2	2	3	3	3	3	3	3	3	3
Public	Accounting/Auditing	Male	20	2	2	3	1	2	2	2	2	2	2	2	2	2	2	2	2	2
Secular private	Industrial Engineering	Male	26	2	3	3	2	3	2	3	2	2	3	2	3	3	3	3	2	2
Catholic private	Law	Male	22	1	3	3	2	3	1	3	1	1	3	2	1	3	1	3	1	1
Catholic private	Law	Male	33	2	4	4	2	4	4	1	3	3	4	4	4	4	4	4	3	4
Catholic private	Law	Female	21	0	0	0	0	0	0	0	0	0	0	0	0	0	0	0	0	0
Catholic private	Law	Male	23	0	0	0	0	0	0	0	0	0	0	0	0	2	1	0	0	0
Catholic private	Law	Female	24	2	3	3	3	3	3	3	2	2	3	3	3	3	3	3	2	3
Catholic private	Law	Female	23	0	0	0	0	0	0	0	0	0	0	0	0	0	0	0	0	0
Catholic private	Law	Female	25	2	3	3	4	4	2	2	1	2	3	3	2	3	3	2	1	4
Catholic private	Law	Female	23	1	1	1	1	1	1	1	1	2	1	1	1	2	1	1	0	1
Catholic private	Law	Male	22	2	3	3	3	2	2	2	2	2	3	1	3	3	2	1	1	1
Catholic private	Law	Male	25	2	3	3	2	3	2	2	2	2	4	3	2	4	2	3	2	1
Catholic private	Law	Male	22	1	2	1	3	2	1	2	2	2	1	2	3	3	3	2	2	1
Catholic private	Law	Female	22	1	3	2	2	2	2	3	0	1	3	2	1	3	2	2	1	2
Catholic private	Law	Female	23	1	3	3	2	3	3	4	3	3	4	4	2	4	4	4	2	2
Catholic private	Law	Female	22	1	2	3	2	2	3	2	2	2	2	2	2	2	2	2	2	2
Catholic private	Law	Male	22	2	4	3	1	3	1	1	1	1	4	2	3	3	3	2	1	4
Catholic private	Law	Female	23	1	4	2	1	3	0	3	2	1	4	2	2	3	2	2	0	0
Catholic private	Law	Male	24	2	3	2	2	3	1	3	2	2	3	2	3	3	2	3	2	2
Catholic private	Law	Male	22	3	4	4	4	4	3	4	4	4	4	3	4	3	4	4	3	2
Catholic private	Law	Female	22	2	1	4	2	0	1	1	1	1	0	0	3	0	3	0	1	3
Catholic private	Law	Male	24	4	4	4	4	4	3	4	4	4	4	3	4	3	2	4	3	4
Catholic private	Law	Female	22	2	4	4	2	4	3	4	2	3	4	4	1	4	3	2	1	0
Catholic private	Law	Female	25	2	3	3	2	4	4	3	3	2	3	3	3	4	4	2	1	3
Catholic private	Law	Female	22	0	1	0	0	1	1	0	0	0	1	1	1	3	1	0	0	1
Catholic private	Law	Female	21	1	1	2	2	1	2	1	2	1	2	1	1	1	1	1	1	1
Catholic private	Law	Female	22	0	1	0	0	1	0	1	0	0	1	1	0	3	1	0	0	0
Catholic private	Law	Male	22	1	4	2	1	2	1	2	1	0	2	3	2	2	1	1	1	0
Catholic private	Law	Male	24	4	4	4	4	2	0	4	4	4	3	4	4	4	4	4	4	4
Catholic private	Law	Female	22	4	4	2	2	3	4	3	2	2	4	4	3	4	4	3	4	4
Catholic private	Law	Female	24	0	3	2	1	3	1	1	0	2	4	3	3	3	2	2	2	1
Catholic private	Law	Female	22	1	2	1	1	3	3	3	1	2	3	3	2	3	3	2	1	1
Catholic private	Law	Male	50	2	3	3	2	3	3	3	2	2	3	2	2	4	2	2	2	2
Catholic private	Industrial Engineering	Male	22	4	4	4	4	4	2	4	3	3	4	4	2	4	2	2	3	0
Catholic private	Industrial Engineering	Male	19	3	4	1	4	4	3	4	4	4	4	4	4	4	4	4	4	2
Catholic private	Business Administration	Male	41	3	3	3	3	4	2	3	3	2	4	4	4	4	3	4	4	4
Catholic private	Business Administration	Male	28	0	1	2	1	1	4	2	0	0	1	0	0	3	3	3	0	0
Catholic private	Business Administration	Female	47	3	3	3	3	3	2	3	2	3	3	3	3	3	2	3	3	3
Catholic private	Business Administration	Female	35	3	4	3	2	3	3	4	2	2	4	4	2	4	4	2	1	3
Catholic private	Business Administration	Male	24	2	2	1	2	2	2	3	0	2	2	3	4	2	2	4	2	1
Catholic private	Industrial Engineering	Male	20	2	4	2	2	4	2	4	3	3	4	4	3	3	3	3	2	2
Catholic private	Industrial Engineering	Male	23	3	3	3	3	3	3	3	3	4	4	3	2	3	2	2	3	2
Catholic private	Industrial Engineering	Male	21	3	4	2	3	4	2	3	3	3	4	3	2	4	3	3	3	4
Public	Business Administration	Male	20	2	1	1	2	1	2	1	3	2	3	2	3	3	3	2	3	2
Public	Business Administration	Male	19	3	3	3	3	3	3	3	3	3	3	3	3	3	3	3	3	3
Public	Business Administration	Male	19	3	3	3	3	3	3	3	3	3	3	3	3	3	3	3	2	2
Public	Business Administration	Female	19	2	3	2	2	3	3	3	2	3	3	3	3	3	3	3	4	4
Public	Business Administration	Male	18	1	2	1	2	2	2	2	2	2	2	2	2	2	1	1	2	2
Public	Business Administration	Female	18	2	3	3	2	4	2	2	2	2	3	2	2	2	1	1	1	1
Public	Business Administration	Female	20	0	1	2	1	1	1	2	2	2	2	2	1	0	0	1	2	2
Public	Business Administration	Female	24	2	3	2	2	3	2	2	2	2	4	3	1	2	2	1	2	2
Public	Business Administration	Female	18	1	4	3	3	4	3	3	2	2	4	2	3	3	3	3	0	2
Public	Business Administration	Male	20	1	0	2	0	3	0	3	2	0	4	4	4	4	2	2	1	2
Public	Business Administration	Male	18	1	1	2	1	2	2	3	1	1	2	2	2	3	2	2	1	1
Public	Business Administration	Male	19	2	3	1	2	3	2	3	2	2	3	2	1	4	2	2	1	2
Public	Business Administration	Male	18	0	3	0	0	2	0	2	1	0	4	4	3	4	1	2	4	4
Public	Business Administration	Female	18	2	4	2	2	2	2	2	2	2	2	2	2	2	1	2	2	2
Public	Business Administration	Female	18	2	1	2	2	2	3	2	1	2	4	2	3	2	2	3	1	2
Public	Business Administration	Male	18	0	2	2	1	3	2	3	1	2	3	2	1	3	2	3	3	3
Public	Business Administration	Male	18	0	1	0	0	2	0	2	1	2	3	3	0	4	4	2	2	0
Public	Business Administration	Male	18	0	3	0	1	2	3	2	2	1	3	2	2	2	1	3	1	3
Public	Business Administration	Male	20	1	2	3	1	2	2	1	1	1	2	1	0	1	1	2	2	2
Public	Business Administration	Male	19	1	1	3	0	2	2	2	2	2	2	1	3	3	2	2	2	2
Public	Business Administration	Female	19	1	4	4	4	4	3	3	2	2	4	2	3	4	3	3	2	1
Catholic private	Business Administration	Male	26	3	4	4	4	4	4	4	4	4	4	4	4	4	4	4	4	4
Catholic private	Business Administration	Female	23	0	4	4	2	2	1	3	0	0	4	2	0	4	1	1	0	0
Catholic private	Industrial Engineering	Male	21	3	3	4	2	3	4	2	2	2	3	2	4	4	4	3	4	3
Catholic private	Business Administration	Male	23	2	3	1	2	3	1	2	2	2	4	3	1	3	2	3	1	1
Catholic private	Business Administration	Female	44	4	4	4	4	4	4	4	3	3	4	4	4	4	3	4	2	3
Catholic private	Business Administration	Female	29	2	3	3	3	3	2	3	2	2	3	2	3	3	2	3	1	1
Catholic private	Business Administration	Female	25	3	3	4	3	3	3	3	3	3	3	3	1	4	4	4	4	4
Catholic private	Business Administration	Female	32	4	4	4	4	4	4	4	4	4	4	4	4	4	4	4	4	4
Catholic private	Business Administration	Male	48	4	4	4	4	4	3	4	2	3	4	4	4	4	4	4	2	2
Catholic private	Business Administration	Female	30	0	2	4	2	2	3	3	2	2	3	3	1	4	2	3	1	3
Catholic private	Business Administration	Male	24	2	4	3	3	4	2	4	2	2	4	4	3	3	2	3	0	1
Catholic private	Business Administration	Female	26	2	4	4	2	3	2	2	2	2	3	2	2	3	3	3	2	2
Catholic private	Business Administration	Male	22	3	4	4	4	3	4	4	4	4	4	3	3	4	4	4	2	4
Catholic private	Business Administration	Male	31	1	1	1	1	1	1	1	1	1	1	1	1	2	2	2	1	1
Catholic private	Business Administration	Female	27	2	4	4	3	3	2	2	2	2	3	3	1	4	3	2	1	2
Catholic private	Business Administration	Male	25	1	3	2	1	3	3	3	2	2	3	2	1	2	2	2	2	0
Catholic private	Business Administration	Female	22	3	3	4	2	3	2	2	2	3	3	2	2	3	3	3	0	0
Catholic private	Law	Male	18	2	3	2	3	4	2	2	1	2	3	2	1	3	2	2	2	1
Catholic private	Law	Male	24	3	4	2	3	4	3	4	4	4	4	4	4	3	2	3	3	3
Catholic private	Law	Female	18	3	4	4	4	4	2	4	3	3	4	3	2	4	4	2	4	4
Catholic private	Law	Female	18	1	4	4	4	4	4	4	4	4	4	4	4	4	4	4	2	4
Catholic private	Law	Male	19	4	4	4	3	4	4	4	4	2	4	3	2	2	4	4	1	3
Catholic private	Law	Male	19	2	3	3	2	2	1	3	1	2	4	3	2	4	2	3	1	1
Catholic private	Law	Female	21	2	4	4	2	4	3	4	4	4	4	3	2	4	3	3	3	2
Catholic private	Law	Female	22	2	4	4	2	2	1	4	2	2	4	2	1	4	2	2	2	1
Catholic private	Law	Female	18	3	4	4	2	4	2	4	3	3	4	4	4	4	2	4	3	1
Catholic private	Law	Male	19	2	3	2	3	3	3	3	3	3	3	3	3	2	3	3	2	2
Catholic private	Law	Female	45	4	4	4	4	4	3	4	4	4	4	4	3	4	3	4	2	1
Catholic private	Law	Female	23	2	4	4	1	4	4	4	0	2	4	4	4	4	2	4	3	4
Catholic private	Law	Male	18	0	0	0	0	0	0	0	0	0	0	0	0	0	0	0	0	0
Catholic private	Law	Female	18	3	4	4	3	4	3	4	3	3	4	4	2	4	3	3	4	3
Catholic private	Law	Male	20	0	3	1	1	3	4	3	3	2	4	4	2	4	4	2	3	3
Catholic private	Law	Female	19	2	4	3	2	2	2	4	3	2	4	4	2	4	4	4	2	2
Catholic private	Law	Female	21	3	3	3	3	4	1	2	2	3	4	3	2	2	2	2	1	0
Catholic private	Law	Female	18	2	3	2	3	3	2	3	3	2	4	3	3	2	3	3	3	2
Catholic private	Law	Male	18	0	4	4	1	4	3	4	2	0	4	2	1	2	3	2	2	4
Catholic private	Law	Female	19	1	3	4	2	4	4	2	1	1	4	2	3	4	3	3	1	3
Catholic private	Law	Male	18	3	4	4	3	3	2	3	3	3	4	2	3	4	3	3	2	2
Catholic private	Law	Female	18	0	3	2	2	2	3	2	2	2	4	2	1	4	1	2	3	2
Catholic private	Law	Female	18	1	3	3	3	1	1	3	2	2	4	2	2	2	1	1	1	0
Catholic private	Law	Female	18	2	3	3	2	3	4	4	3	3	3	3	3	3	3	2	2	2
Catholic private	Law	Female	19	1	3	2	2	3	1	2	2	2	3	1	2	2	2	2	1	1
Catholic private	Law	Male	26	2	3	4	2	3	4	4	2	3	3	2	2	4	3	2	2	1
Catholic private	Law	Male	25	1	3	3	2	3	1	2	2	2	3	3	3	4	1	2	3	1
Catholic private	Law	Female	21	2	3	3	2	3	2	2	1	1	3	2	2	3	1	1	1	1
Catholic private	Law	Male	19	2	3	1	0	4	3	3	2	3	4	4	1	3	3	4	0	2
Catholic private	Law	Male	18	2	4	4	3	4	4	4	3	4	4	3	2	4	3	3	3	4
Catholic private	Law	Male	19	2	2	1	1	2	2	3	3	2	4	3	1	3	2	2	1	0
Public	Law	Female	18	3	3	3	3	3	3	3	3	3	3	3	3	3	3	3	3	3
Public	Law	Male	20	0	2	0	0	1	0	0	0	0	2	2	1	1	4	0	2	1
Public	Law	Female	18	2	4	4	4	3	1	3	3	2	3	2	3	2	0	4	0	0
Public	Law	Female	20	1	1	0	1	1	1	0	1	0	1	1	2	1	0	1	1	0
Public	Law	Male	19	3	3	3	3	3	3	3	3	3	3	3	3	3	3	3	3	3
Public	Law	Female	19	1	4	3	2	4	3	4	1	2	4	2	4	4	4	2	3	3
Public	Law	Male	21	0	4	4	4	4	4	4	4	4	4	4	4	4	4	4	3	4
Public	Law	Male	19	2	2	2	1	3	2	2	2	2	2	2	2	3	2	2	1	1
Public	Law	Female	18	3	4	3	4	4	4	4	4	4	4	4	1	2	2	2	2	2
Public	Law	Female	19	2	3	4	3	3	3	3	2	2	3	3	2	2	1	3	1	2
Public	Law	Female	18	2	3	2	3	4	3	3	3	3	4	4	4	3	3	3	1	2
Public	Law	Female	18	2	3	3	1	4	3	2	2	3	4	2	3	1	3	3	3	3
Public	Law	Male	20	4	4	3	3	4	3	4	4	4	4	4	4	4	4	4	3	4
Public	Law	Female	20	4	4	3	3	3	2	3	2	2	3	3	2	4	3	3	3	2
Public	Law	Female	19	1	3	2	2	3	1	2	1	1	2	1	2	1	1	2	1	0
Public	Law	Female	18	1	2	0	0	4	2	4	0	2	4	2	0	2	0	2	0	0
Public	Law	Female	24	2	3	1	3	2	2	2	2	3	3	3	3	4	2	1	3	0
Public	Law	Female	18	2	3	2	2	3	2	2	3	2	3	2	1	2	2	2	1	1
Public	Law	Male	19	2	1	0	1	1	1	1	2	1	2	1	2	0	0	0	2	1
Public	Law	Male	19	3	4	4	4	4	2	4	4	4	4	4	4	4	4	4	4	1
Public	Law	Female	18	3	3	3	3	3	3	3	3	3	3	3	3	3	3	3	3	3
Public	Law	Male	18	2	2	2	2	2	2	2	2	2	2	2	2	2	2	2	2	2
Public	Law	Female	19	1	4	2	2	4	4	4	4	4	4	4	4	4	4	4	4	1
Public	Law	Female	19	2	3	2	0	4	3	4	4	4	4	4	4	4	4	4	4	4
Public	Law	Male	18	1	3	1	3	3	1	1	0	2	3	2	1	2	2	2	1	0
Public	Law	Male	18	0	0	0	0	0	0	0	0	0	0	0	0	0	0	0	0	0
Public	Law	Male	18	2	2	3	2	2	2	2	2	2	2	2	2	2	2	2	2	2
Public	Law	Male	47	2	2	2	2	2	2	2	2	2	2	2	2	2	2	2	2	2
Public	Law	Female	18	1	4	1	2	4	3	3	3	2	4	4	4	4	1	4	2	4
Public	Law	Female	18	2	3	2	2	2	0	2	2	1	2	2	2	2	2	2	2	2
Public	Law	Male	18	2	3	2	2	3	2	2	2	2	3	2	3	3	3	3	2	3
Public	Law	Male	70	3	3	3	3	3	3	3	3	3	3	3	3	3	0	3	2	2
Public	Law	Female	19	3	4	2	3	3	4	3	3	3	4	2	1	2	1	2	1	0
Public	Law	Male	18	2	2	2	1	2	3	2	3	2	2	2	3	2	2	2	3	3
Catholic private	Industrial Engineering	Male	22	2	3	2	1	3	2	2	1	2	3	3	2	3	2	1	1	1
Catholic private	Industrial Engineering	Male	19	4	3	3	4	2	3	4	2	3	4	4	4	4	3	4	3	3
Catholic private	Industrial Engineering	Male	19	1	2	1	2	2	1	2	1	2	2	3	2	2	3	2	2	1
Catholic private	Industrial Engineering	Female	19	1	2	1	1	2	1	1	1	1	3	1	2	4	2	2	0	0
Catholic private	Industrial Engineering	Male	19	1	3	3	2	3	2	2	1	1	3	1	3	2	2	2	2	3
Catholic private	Industrial Engineering	Female	20	1	3	1	1	1	0	3	0	1	1	0	1	3	2	4	2	0
Catholic private	Industrial Engineering	Male	19	1	2	3	1	1	3	3	0	2	4	2	0	3	2	2	0	2
Catholic private	Industrial Engineering	Male	20	1	2	1	1	3	0	0	0	0	2	0	0	3	0	0	0	0
Catholic private	Industrial Engineering	Male	21	4	4	3	3	4	2	3	2	4	4	3	3	2	2	3	1	1
Catholic private	Industrial Engineering	Male	21	1	3	2	2	3	2	2	2	3	4	1	2	4	1	2	2	2
Catholic private	Industrial Engineering	Female	21	2	4	3	2	2	2	2	1	2	2	2	1	2	2	2	2	2
Catholic private	Industrial Engineering	Male	20	0	2	4	0	2	3	1	0	2	4	3	3	3	4	2	4	4
Catholic private	Industrial Engineering	Male	20	1	4	4	2	3	2	3	1	3	4	2	1	4	4	3	1	1
Catholic private	Industrial Engineering	Male	24	2	4	4	2	3	3	4	3	3	4	4	4	4	3	3	2	2
Catholic private	Industrial Engineering	Female	19	2	1	4	2	3	2	3	4	4	2	2	0	3	3	3	0	3
Catholic private	Industrial Engineering	Female	19	0	4	0	0	3	0	0	0	0	4	1	0	4	0	4	0	4
Catholic private	Industrial Engineering	Male	19	2	4	3	2	4	3	3	2	3	4	2	1	2	2	3	3	4
Catholic private	Industrial Engineering	Male	19	2	4	2	1	3	1	1	1	3	3	1	2	3	2	1	1	1
Catholic private	Industrial Engineering	Male	19	1	2	2	1	2	0	4	1	1	3	1	2	2	3	3	0	2
Catholic private	Industrial Engineering	Female	34	2	2	2	2	2	2	2	2	2	2	1	0	4	4	4	4	4
Catholic private	Industrial Engineering	Male	20	4	4	4	4	4	4	4	4	4	4	4	4	4	4	4	4	4
Catholic private	Industrial Engineering	Female	19	2	3	4	2	4	2	4	4	2	4	3	2	4	3	3	1	0
Catholic private	Industrial Engineering	Male	19	3	4	2	4	4	3	3	2	3	4	3	3	3	3	3	2	3
Catholic private	Industrial Engineering	Male	19	0	3	0	1	3	2	1	0	1	4	2	0	3	2	2	0	1
Catholic private	Industrial Engineering	Male	19	4	4	4	2	4	4	4	4	2	4	2	4	4	4	4	4	4
Catholic private	Industrial Engineering	Male	21	0	2	0	0	3	0	2	0	2	0	2	2	1	0	4	0	0
Catholic private	Business Administration	Female	19	2	3	4	2	3	3	1	3	2	4	2	3	4	2	4	2	4
Catholic private	Industrial Engineering	Male	21	2	3	1	2	4	3	1	2	2	4	3	4	4	3	3	2	2
Catholic private	Industrial Engineering	Female	18	0	2	0	1	2	0	1	0	2	2	0	0	1	0	0	0	0
Catholic private	Industrial Engineering	Female	21	2	4	4	2	4	4	2	2	2	4	3	3	4	4	4	2	4
Catholic private	Industrial Engineering	Male	20	2	3	4	3	3	3	3	3	3	4	3	2	4	2	2	2	2
Catholic private	Industrial Engineering	Male	19	1	2	1	1	1	1	1	1	1	1	1	1	1	1	2	1	1
Catholic private	Industrial Engineering	Male	19	3	3	2	2	2	0	2	1	1	3	2	4	2	1	4	2	3
Catholic private	Industrial Engineering	Male	18	1	0	1	1	1	1	1	1	1	2	1	1	2	2	1	1	1
Catholic private	Industrial Engineering	Male	21	2	4	3	3	4	2	3	3	2	4	3	2	2	2	2	1	0
Catholic private	Industrial Engineering	Male	24	1	2	1	1	3	1	2	2	2	3	4	2	1	1	2	0	0
Catholic private	Industrial Engineering	Male	19	3	0	3	3	4	4	3	2	2	4	3	3	3	4	3	2	3
Catholic private	Industrial Engineering	Male	19	2	4	2	3	4	2	4	3	3	4	4	3	3	1	2	2	3
Catholic private	Industrial Engineering	Male	18	3	4	2	3	4	4	4	3	3	4	4	2	3	2	2	4	4
Catholic private	Accounting/Auditing	Female	19	1	3	3	1	4	2	3	2	2	4	2	1	4	3	2	1	4
Catholic private	Industrial Engineering	Male	20	3	4	3	3	4	0	2	0	1	4	1	0	4	1	0	3	0
Catholic private	Industrial Engineering	Male	25	0	4	2	0	4	1	3	2	2	4	3	1	2	2	2	1	2
Catholic private	Industrial Engineering	Male	19	1	4	1	3	4	2	0	0	1	4	1	4	2	4	4	0	3
Public	Industrial Engineering	Female	22	4	4	4	4	4	4	4	4	4	4	4	4	4	4	4	4	4
Public	Industrial Engineering	Male	19	3	4	3	4	3	3	3	3	1	1	1	1	1	1	1	1	1
Public	Industrial Engineering	Male	20	2	2	2	2	2	2	2	2	2	2	2	2	2	2	2	2	2
Public	Industrial Engineering	Male	18	0	0	0	0	0	0	0	0	0	0	0	0	0	0	0	0	0
Public	Industrial Engineering	Male	19	1	0	0	1	0	0	1	0	1	0	1	0	1	0	0	1	0
Public	Industrial Engineering	Male	23	2	2	2	2	2	2	2	2	2	2	2	2	2	2	2	2	2
Public	Industrial Engineering	Male	19	0	0	0	0	0	0	0	0	0	0	0	0	0	0	0	0	0
Public	Industrial Engineering	Male	21	0	0	0	0	0	0	0	0	0	0	0	0	0	0	0	0	0
Public	Industrial Engineering	Male	18	2	3	3	2	3	3	2	2	2	3	2	2	2	1	2	3	2
Public	Industrial Engineering	Male	20	2	3	1	2	3	3	3	2	2	3	2	1	2	2	3	1	2
Public	Industrial Engineering	Male	18	2	3	2	1	4	1	2	1	1	4	2	2	1	2	3	1	1
Public	Industrial Engineering	Male	18	0	2	1	1	3	0	2	3	3	3	3	3	3	3	3	3	3
Public	Industrial Engineering	Male	18	2	2	1	1	2	1	1	1	1	2	1	1	2	1	1	1	1
Public	Industrial Engineering	Female	18	1	3	4	2	4	2	4	3	2	4	3	4	4	4	4	2	3
Public	Industrial Engineering	Male	23	1	3	2	3	3	2	3	3	3	4	2	2	3	2	3	1	2
Public	Industrial Engineering	Male	18	1	3	2	2	3	2	2	2	2	2	2	2	2	2	2	2	2
Public	Industrial Engineering	Male	19	2	4	1	2	3	2	3	1	2	3	2	3	4	2	2	1	2
Public	Industrial Engineering	Male	18	2	4	4	4	4	4	4	3	3	4	3	3	4	3	3	3	3
Public	Industrial Engineering	Male	20	0	4	0	0	4	0	4	4	1	4	0	4	0	0	4	4	1
Public	Industrial Engineering	Male	18	3	3	2	2	3	2	3	2	2	2	3	2	1	1	1	0	2
Public	Industrial Engineering	Male	20	0	4	4	1	4	4	0	4	3	4	4	4	4	4	2	1	4
Public	Industrial Engineering	Male	20	1	2	1	1	2	1	1	2	2	3	2	2	4	3	4	2	2
Public	Industrial Engineering	Male	22	1	4	1	1	4	1	2	1	2	4	3	1	4	1	2	1	1
Public	Industrial Engineering	Male	22	2	4	4	1	3	3	3	2	2	3	2	1	3	2	3	2	2
Public	Industrial Engineering	Female	23	1	3	2	2	1	0	2	2	2	3	2	1	3	2	3	0	0
Public	Industrial Engineering	Female	23	2	2	3	2	1	2	2	1	2	2	2	1	2	1	1	1	1
Public	Industrial Engineering	Male	29	2	3	1	1	2	3	2	1	1	2	1	0	3	2	1	0	0
Public	Industrial Engineering	Male	18	2	2	2	2	2	2	2	2	2	2	2	2	2	2	2	1	2
Public	Industrial Engineering	Male	18	0	3	3	2	3	2	4	2	1	4	2	2	4	2	2	3	3
Catholic private	Business Administration	Female	20	2	2	2	2	2	2	2	2	2	2	2	2	2	2	2	2	2
Catholic private	Business Administration	Female	21	1	1	0	0	0	1	0	1	0	1	0	1	2	0	0	0	0
Catholic private	Business Administration	Female	21	1	0	4	1	0	0	0	1	2	4	3	1	3	0	3	0	0
Catholic private	Business Administration	Female	20	2	4	3	2	3	2	2	3	2	4	3	2	4	2	2	2	2
Catholic private	Business Administration	Male	26	2	3	3	2	3	4	4	2	2	1	3	1	1	3	4	0	4
Catholic private	Business Administration	Female	19	2	2	3	1	2	4	4	2	2	4	2	1	4	1	2	4	2
Catholic private	Business Administration	Male	29	3	4	3	3	4	4	4	4	4	4	4	4	2	4	4	2	4
Catholic private	Business Administration	Female	24	2	3	2	2	3	3	3	3	3	3	2	3	3	2	4	1	2
Public	Industrial Engineering	Female	18	2	3	2	1	3	2	2	1	1	4	2	3	3	2	3	1	3
Catholic private	Business Administration	Female	20	3	3	3	4	3	3	3	4	2	4	2	4	1	4	4	3	4
Catholic private	Business Administration	Male	23	2	4	1	2	3	3	4	2	1	2	2	0	2	2	3	1	4
Catholic private	Business Administration	Male	21	1	2	1	2	1	2	1	1	1	2	1	1	3	2	2	1	1
Catholic private	Business Administration	Female	24	0	2	2	2	0	4	0	0	0	2	2	3	2	3	2	1	2
Secular private	Industrial Engineering	Female	19	3	4	4	4	4	4	4	4	4	3	4	4	4	4	4	3	4
Secular private	Industrial Engineering	Female	18	1	2	1	1	1	1	1	0	1	1	1	1	3	2	1	1	1
Secular private	Industrial Engineering	Male	19	2	3	1	2	3	2	3	1	2	3	3	3	2	2	3	2	2
Secular private	Industrial Engineering	Female	18	1	2	2	2	2	2	2	2	2	2	2	2	2	2	2	2	2
Secular private	Industrial Engineering	Male	20	3	4	4	3	3	2	3	3	2	3	3	2	3	3	4	1	3
Secular private	Industrial Engineering	Female	21	2	2	2	2	2	2	2	2	2	2	2	2	2	2	2	2	2
Secular private	Industrial Engineering	Female	18	0	2	2	0	2	2	2	2	2	2	2	2	4	2	3	3	2
Secular private	Industrial Engineering	Male	19	3	4	4	4	3	4	4	4	4	4	2	2	2	3	2	1	2
Secular private	Industrial Engineering	Female	21	2	2	2	2	2	2	1	2	2	2	2	2	2	2	2	2	2
Secular private	Industrial Engineering	Female	19	1	1	1	2	1	3	1	0	0	1	3	2	3	2	1	1	3
Secular private	Industrial Engineering	Female	20	1	2	1	1	2	2	2	2	2	2	2	2	2	0	1	0	0
Secular private	Industrial Engineering	Female	21	0	3	1	0	1	1	0	0	0	3	1	0	3	1	0	0	0
Secular private	Industrial Engineering	Female	20	2	2	2	2	2	2	2	2	2	2	2	2	2	2	2	2	2
Secular private	Industrial Engineering	Male	19	2	2	1	2	2	2	2	2	1	4	2	2	3	2	3	1	1
Secular private	Industrial Engineering	Female	18	3	3	4	2	4	2	2	1	2	3	3	2	4	4	2	1	1
Secular private	Industrial Engineering	Female	19	0	4	1	1	2	4	2	0	1	4	1	4	4	0	0	0	2
Secular private	Industrial Engineering	Male	19	2	2	3	2	3	2	2	2	3	3	3	2	3	3	3	2	2
Secular private	Industrial Engineering	Male	21	3	4	2	2	3	2	3	2	2	4	2	1	3	2	2	1	0
Secular private	Industrial Engineering	Female	19	2	3	2	2	3	2	3	2	2	2	2	1	4	3	2	1	1
Secular private	Industrial Engineering	Male	18	0	2	1	1	2	1	2	0	1	3	3	3	2	2	1	1	1
Secular private	Industrial Engineering	Male	19	2	3	1	3	3	0	2	2	3	3	2	1	3	1	1	1	2
Secular private	Industrial Engineering	Male	20	2	2	2	3	4	2	2	2	2	3	3	2	3	2	2	0	0
Secular private	Industrial Engineering	Male	21	2	4	2	2	3	1	2	1	1	3	2	1	2	1	3	1	1
Catholic private	Business Administration	Male	22	2	2	2	1	2	1	2	1	2	2	3	4	3	2	3	2	0
Catholic private	Business Administration	Female	21	2	4	4	3	4	2	3	3	3	4	4	4	4	3	4	2	3
Catholic private	Business Administration	Female	21	1	2	2	2	3	1	3	2	2	3	2	2	2	1	3	1	1
Catholic private	Business Administration	Female	21	1	3	4	3	3	2	4	3	3	4	3	3	3	3	2	2	2
Catholic private	Business Administration	Female	23	2	3	2	2	2	2	3	1	3	2	1	2	3	2	2	2	1
Catholic private	Business Administration	Male	25	2	3	3	3	4	2	2	2	3	4	3	2	2	2	3	3	3
Catholic private	Business Administration	Male	21	1	3	2	2	3	2	4	2	2	2	2	2	2	2	2	2	4
Catholic private	Business Administration	Male	24	0	2	0	2	3	0	3	0	0	3	0	2	2	2	0	0	0
Catholic private	Business Administration	Female	26	2	3	2	2	3	2	3	2	3	3	2	3	3	3	3	1	0
Public	Industrial Engineering	Female	22	1	1	1	1	1	1	2	2	2	4	3	3	4	1	0	2	2
Public	Industrial Engineering	Male	21	0	0	0	0	0	0	0	0	0	0	0	0	0	0	0	0	0
Public	Industrial Engineering	Male	20	2	4	4	4	4	2	4	2	3	3	3	2	3	2	2	2	3
Public	Industrial Engineering	Female	22	2	4	1	1	4	1	2	0	1	4	2	3	4	1	1	1	0
Public	Business Administration	Male	23	1	2	4	0	1	2	1	2	2	1	2	4	2	2	1	2	1
Public	Industrial Engineering	Male	18	3	2	3	2	3	2	2	2	2	3	2	2	4	2	2	3	2
Public	Industrial Engineering	Male	19	2	2	1	2	2	2	2	2	2	2	2	2	2	2	2	2	2
Public	Industrial Engineering	Male	18	2	2	2	2	2	2	2	2	2	2	2	2	2	2	2	2	2
Public	Industrial Engineering	Male	19	1	2	1	1	1	2	0	1	0	1	1	0	1	0	1	1	0
Public	Industrial Engineering	Male	19	2	3	3	3	4	2	3	2	2	4	3	3	3	3	4	3	2
Public	Industrial Engineering	Male	18	4	3	4	4	4	4	4	4	4	4	4	4	4	4	4	4	4
Public	Industrial Engineering	Male	19	2	2	2	2	2	2	2	2	2	2	2	2	2	2	2	2	2
Public	Accounting/Auditing	Female	21	3	4	3	4	4	3	4	2	3	4	2	3	4	3	3	1	3
Public	Industrial Engineering	Female	19	2	1	2	1	0	0	2	1	4	1	2	0	1	0	1	1	2
Public	Industrial Engineering	Male	18	1	2	1	1	2	1	1	1	1	4	2	2	3	1	2	2	2
Public	Industrial Engineering	Female	19	2	1	0	0	2	2	2	2	2	2	2	2	2	1	1	1	0
Public	Industrial Engineering	Male	18	1	4	0	2	2	1	2	0	0	4	2	2	4	1	1	1	2
Public	Industrial Engineering	Male	18	0	0	0	0	0	0	0	0	0	0	0	0	0	0	0	0	0
Public	Industrial Engineering	Male	18	2	2	2	2	2	2	2	2	2	2	2	2	2	2	2	2	2
Public	Industrial Engineering	Female	19	2	3	3	2	4	2	3	2	3	3	2	2	3	3	1	1	1
Catholic private	Business Administration	Female	20	2	4	3	3	3	3	3	3	3	3	3	3	3	3	3	3	3
Public	Industrial Engineering	Male	18	1	4	2	2	3	2	1	2	1	4	2	3	4	3	2	3	1
Catholic private	Business Administration	Male	21	3	3	3	3	3	3	3	3	3	3	3	3	3	3	3	3	3
Catholic private	Business Administration	Female	21	0	1	2	1	2	2	2	1	2	1	2	2	2	2	1	2	1
Catholic private	Business Administration	Female	20	2	4	4	4	3	4	3	2	2	3	2	3	2	2	2	2	2
Public	Industrial Engineering	Male	22	2	2	1	1	3	4	3	2	2	3	1	1	4	2	0	2	1
Public	Industrial Engineering	Female	36	0	0	0	0	0	0	0	0	0	0	0	0	0	0	0	0	0
Public	Industrial Engineering	Female	22	0	0	0	0	0	0	0	0	0	0	0	0	0	0	0	0	0
Secular private	Industrial Engineering	Male	21	2	3	3	3	4	4	3	2	2	4	3	4	4	3	4	3	3
Secular private	Industrial Engineering	Male	23	2	4	4	2	3	4	3	0	2	4	3	1	2	1	3	1	2
Secular private	Industrial Engineering	Male	25	2	2	2	2	2	1	3	3	3	3	3	3	2	2	1	2	2
Secular private	Industrial Engineering	Male	24	2	2	2	2	3	2	3	2	3	2	2	2	2	2	2	2	2
Secular private	Industrial Engineering	Male	22	1	2	2	1	2	3	1	1	1	1	1	2	1	1	3	1	3
Secular private	Industrial Engineering	Male	24	2	4	4	3	4	2	4	3	3	4	4	3	3	3	2	3	2
Secular private	Industrial Engineering	Male	23	2	3	3	3	3	2	2	2	2	3	2	2	3	2	2	1	1
Secular private	Accounting/Auditing	Male	22	2	2	2	2	2	2	2	2	2	2	2	2	2	2	2	2	2
